# Supplementary material for: Modelling the cost-effectiveness of pay-for-performance in primary care in the UK
Source: BMC Med. 2018 Aug 29;16:135. doi: 10.1186/s12916-018-1126-3 (PMC6114231; doi:10.1186/s12916-018-1126-3)
Supplement: Supplementary file 1 — The model, which is the full simulation model used to perform the cost-effectiveness analyses, is programed in Microsoft Excel with Visual Basic for Applications (VBA). (XLSM 648 kb) [file 12916_2018_1126_MOESM1_ESM.xlsm]

## Sheet: Interface
The QOFst Effectiveness Model
	How good is QOF (age-adjusted mortality reduction per 100,000 for ages 0-74)?
		3.68
	Lower confidence interval:		Upper confidence interval:
	-0.8		8.16
	How much do the QOF incentives cost (per year, population-level)?
	1,396,843,151
	Do you think the QOF only affects those with disease (CVD) or those with and without disease?
	How many years would it take to lose QOF mortality benefit (i.e., how many years after stopping the QOF would it take for the QOF effect to decrease to zero)?
	0
	For every £ spent on QOF incentives, I think that this many additional £s spent on increased utilitization:
	0.0112
	For every death prevented because of the QOF, I think that there will be this many non-fatal cardiovascular disease events averted (for those >40 years of age):
	1.62864	0
		1.63
		5
	Cost of an acute CVD event (1st year of the event):
	10871.1
	Chronic costs post-CVD event (annual cost all years after 1st year post-CVD event):
	3282.19
	----------------------------------------------------------------------------------------------------------------------------------------------------------------------------------------------------------------------		----------------------------------------------------------------------------------------------------------------------------------------------------------------------------------------------------------------------
	Base-case analysis
		Lifetime results for starting population in UK ages 40-74 years (through death, no future cohorts added)
		Life years	QALYs	Costs	Discounted LYs	Discounted QALYs	Discounted Costs	ICER
	Non-QOF	7.88059e+07	5.95623e+07	0	5.24268e+07	3.99664e+07	0	--
	QOF	7.94337e+07	6.02374e+07	2.58819e+10	5.27503e+07	4.03167e+07	1.72932e+10	49362.4
	delta	627750	675114	2.58819e+10	323534	350332	1.72932e+10	--
	I'm willing to pay this much per QALY:
	30000
	Is keeping the QOF good value for money?
	NOPE!
	----------------------------------------------------------------------------------------------------------------------------------------------------------------------------------------------------------------------
	2-way sensitivity analysis
	What combination of QOF benefits and incentive payments results in a cost-effective outcome?
	----------------------------------------------------------------------------------------------------------------------------------------------------------------------------------------------------------------------
	Probabilistic sensitivity analysis (PSA)
							What is the probability that the QOF is cost-effective?
							0.183
							Willingness-to-pay (i.e., cost-effectiveness threshold):
							₤30000
							Current QOF benefit draw in the PSA:
							3.68
							Current ICER in the PSA:
							49362.4

## Sheet: cells
1	2	3	4	5	6	7	8	9	10	11	12	13	14	15	16	17	18	19	20	21	22	23	24	25	26	27	28	29	30	31	32	33	34	35	36	37	38	39	40	41	42	43	44	45	46	47	48	49	50
			population totals
	num cells	14	Life years	QALYs	Costs	Disc LYs	Disc QALYs	Disc Costs
	max cells	21	7.88059e+07	5.95623e+07	0	5.24268e+07	3.99664e+07	0
	num inputs	4	7.94337e+07	6.02374e+07	2.58819e+10	5.27503e+07	4.03167e+07	1.72932e+10
	num outputs	6
	1		Group 1:	ages 40-44 no CVD
	2	1	Age	42
	3	2	pMale	0.477019
	4	3	pCVD	0
	5	4	Utility	1
	6	5	fff			1
	7	6	fff
	8	7	fff
	9	8	fff
	10	9	fff
	11	10	fff
	12		per-person
	13		Life years	QALYs	Costs	Disc LYs	Disc QALYs	Disc Costs
	14	Non-QOF	38.6839	30.0243		20.6563	16.4996
	15	QOF	39.1694	30.5486	12407.4	20.8474	16.7094	6635.68
	16		number of people	0
	17		population totals
	18		Life years	QALYs	Costs	Disc LYs	Disc QALYs	Disc Costs
	19	Non-QOF	0	0	0	0	0	0
	20	QOF	0	0	0	0	0	0
	21		1	2	3	4	5	6
	22
	23
	24
	25
	26
	27		Group 2:	ages 45-49 no CVD
	28	1	Age	47
	29	2	pMale	0.475302
	30	3	pCVD	0
	31	4	Utility	1
	32	5	fff
	33	6	fff			2
	34	7	fff
	35	8	fff
	36	9	fff
	37	10	fff
	38		per-person
	39		Life years	QALYs	Costs	Disc LYs	Disc QALYs	Disc Costs
	40	Non-QOF	34.1198	26.1554		19.3366	15.1814
	41	QOF	34.502	26.5654	11087.3	19.5008	15.3601	6282.9
	42		number of people	0
	43		population totals
	44		Life years	QALYs	Costs	Disc LYs	Disc QALYs	Disc Costs
	45	Non-QOF	0	0	0	0	0	0
	46	QOF	0	0	0	0	0	0
	47		1	2	3	4	5	6
	48
	49
	50
	51
	52
	53		Group 3:	ages 50-54 no CVD
	54	1	Age	52
	55	2	pMale	0.476539
	56	3	pCVD	0
	57	4	Utility	1
	58	5	fff
	59	6	fff			3
	60	7	fff
	61	8	fff
	62	9	fff
	63	10	fff
	64		per-person
	65		Life years	QALYs	Costs	Disc LYs	Disc QALYs	Disc Costs
	66	Non-QOF	29.6303	22.4906		17.8348	13.8228
	67	QOF	29.9229	22.8024	9743.97	17.9721	13.971	5858.89
	68		number of people	0
	69		population totals
	70		Life years	QALYs	Costs	Disc LYs	Disc QALYs	Disc Costs
	71	Non-QOF	0	0	0	0	0	0
	72	QOF	0	0	0	0	0	0
	73		1	2	3	4	5	6
	74
	75
	76
	77
	78
	79		Group 4 :	ages 55-59 no CVD
	80	1	Age	57
	81	2	pMale	0.476282
	82	3	pCVD	0
	83	4	Utility	1
	84	5	fff
	85	6	fff			4
	86	7	fff
	87	8	fff
	88	9	fff
	89	10	fff
	90		per-person
	91		Life years	QALYs	Costs	Disc LYs	Disc QALYs	Disc Costs
	92	Non-QOF	25.2738	19.0217		16.1598	12.4053
	93	QOF	25.4907	19.251	8400.76	16.271	12.5241	5363.97
	94		number of people	0
	95		population totals
	96		Life years	QALYs	Costs	Disc LYs	Disc QALYs	Disc Costs
	97	Non-QOF	0	0	0	0	0	0
	98	QOF	0	0	0	0	0	0
	99		1	2	3	4	5	6
	74
	75
	76
	77
	78
	79		Group 5:	60-64 no CVD
	80	1	Age	62
	81	2	pMale	0.471969
	82	3	pCVD	0
	83	4	Utility	1
	84	5	fff
	85	6	fff			5
	86	7	fff
	87	8	fff
	88	9	fff
	89	10	fff
	90		per-person
	91		Life years	QALYs	Costs	Disc LYs	Disc QALYs	Disc Costs
	92	Non-QOF	21.1112	15.6867		14.3343	10.8391
	93	QOF	21.266	15.8489	7082.14	14.4207	10.9303	4802.63
	94		number of people	0
	95		population totals
	96		Life years	QALYs	Costs	Disc LYs	Disc QALYs	Disc Costs
	97	Non-QOF	0	0	0	0	0	0
	98	QOF	0	0	0	0	0	0
	99		1	2	3	4	5	6
	74
	75
	76
	77
	78
	79		Group 6:	65-69 no CVD
	80	1	Age	67
	81	2	pMale	0.465866
	82	3	pCVD	0
	83	4	Utility	1
	84	5	fff
	85	6	fff			6
	86	7	fff
	87	8	fff
	88	9	fff
	89	10	fff
	90		per-person
	91		Life years	QALYs	Costs	Disc LYs	Disc QALYs	Disc Costs
	92	Non-QOF	17.1404	12.477		12.3492	9.10277
	93	QOF	17.2455	12.586	5792.14	12.4131	9.16932	4169.03
	94		number of people	0
	95		population totals
	96		Life years	QALYs	Costs	Disc LYs	Disc QALYs	Disc Costs
	97	Non-QOF	0	0	0	0	0	0
	98	QOF	0	0	0	0	0	0
	99		1	2	3	4	5	6
	74
	75
	76
	77
	78
	79		Group 7:	70-74 no CVD
	80	1	Age	72
	81	2	pMale	0.454652
	82	3	pCVD	0
	83	4	Utility	1
	84	5	fff
	85	6	fff			7
	86	7	fff
	87	8	fff
	88	9	fff
	89	10	fff
	90		per-person
	91		Life years	QALYs	Costs	Disc LYs	Disc QALYs	Disc Costs
	92	Non-QOF	13.4462	9.64859		10.2598	7.42679
	93	QOF	13.5134	9.71786	4569.03	10.3041	7.47257	3484.41
	94		number of people	0
	95		population totals
	96		Life years	QALYs	Costs	Disc LYs	Disc QALYs	Disc Costs
	97	Non-QOF	0	0	0	0	0	0
	98	QOF	0	0	0	0	0	0
	99		1	2	3	4	5	6
	74
	75
	76
	77
	78
	79		Group 8:	40-44 CVD
	80	1	Age	42
	81	2	pMale	0.62969
	82	3	pCVD	1
	83	4	Utility	0.796
	84	5	fff
	85	6	fff			8
	86	7	fff
	87	8	fff
	88	9	fff
	89	10	fff
	90		per-person
	91		Life years	QALYs	Costs	Disc LYs	Disc QALYs	Disc Costs
	92	Non-QOF	33.2036	25.6493		18.9926	14.8694
	93	QOF	33.5692	26.0476	10597.8	19.1515	15.0445	6095.09
	94		number of people	503418
	95		population totals
	96		Life years	QALYs	Costs	Disc LYs	Disc QALYs	Disc Costs
	97	Non-QOF	1.67153e+07	1.29123e+07	0	9.56122e+06	7.48551e+06	0
	98	QOF	1.68993e+07	1.31128e+07	5.3351e+09	9.64119e+06	7.57369e+06	3.06837e+09
	99		1	2	3	4	5	6
	74
	75
	76
	77
	78
	79		Group 9:	45-49 CVD
	80	1	Age	47
	81	2	pMale	0.628084
	82	3	pCVD	1
	83	4	Utility	0.796
	84	5	fff
	85	6	fff			9
	86	7	fff
	87	8	fff
	88	9	fff
	89	10	fff
	90		per-person
	91		Life years	QALYs	Costs	Disc LYs	Disc QALYs	Disc Costs
	92	Non-QOF	28.8086	22.1663		17.4886	13.6395
	93	QOF	29.0881	22.4693	9319.84	17.6211	13.7848	5675.54
	94		number of people	535256
	95		population totals
	96		Life years	QALYs	Costs	Disc LYs	Disc QALYs	Disc Costs
	97	Non-QOF	1.542e+07	1.18646e+07	0	9.36086e+06	7.30062e+06	0
	98	QOF	1.55696e+07	1.20268e+07	4.9885e+09	9.43181e+06	7.37842e+06	3.03787e+09
	99		1	2	3	4	5	6
	74
	75
	76
	77
	78
	79		Group 10:	50-54 CVD
	80	1	Age	52
	81	2	pMale	0.629241
	82	3	pCVD	1
	83	4	Utility	0.796
	84	5	fff
	85	6	fff			10
	86	7	fff
	87	8	fff
	88	9	fff
	89	10	fff
	90		per-person
	91		Life years	QALYs	Costs	Disc LYs	Disc QALYs	Disc Costs
	92	Non-QOF	24.5368	18.7714		15.8103	12.2597
	93	QOF	24.7436	18.9941	8037	15.9173	12.3761	5186.72
	94		number of people	511026
	95		population totals
	96		Life years	QALYs	Costs	Disc LYs	Disc QALYs	Disc Costs
	97	Non-QOF	1.25389e+07	9.59266e+06	0	8.07949e+06	6.26503e+06	0
	98	QOF	1.26446e+07	9.7065e+06	4.10711e+09	8.13415e+06	6.32453e+06	2.65055e+09
	99		1	2	3	4	5	6
	74
	75
	76
	77
	78
	79		Group 11:	55-59 CVD
	80	1	Age	57
	81	2	pMale	0.629001
	82	3	pCVD	1
	83	4	Utility	0.796
	84	5	fff
	85	6	fff			11
	86	7	fff
	87	8	fff
	88	9	fff
	89	10	fff
	90		per-person
	91		Life years	QALYs	Costs	Disc LYs	Disc QALYs	Disc Costs
	92	Non-QOF	20.4535	15.512		13.9831	10.7444
	93	QOF	20.6007	15.6692	6775.26	14.0661	10.8338	4634.75
	94		number of people	440450
	95		population totals
	96		Life years	QALYs	Costs	Disc LYs	Disc QALYs	Disc Costs
	97	Non-QOF	9.00875e+06	6.83224e+06	0	6.15886e+06	4.73238e+06	0
	98	QOF	9.0736e+06	6.90149e+06	2.98416e+09	6.19539e+06	4.77175e+06	2.04138e+09
	99		1	2	3	4	5	6
	74
	75
	76
	77
	78
	79		Group 12:	60-64 CVD
	80	1	Age	62
	81	2	pMale	0.624955
	82	3	pCVD	1
	83	4	Utility	0.796
	84	5	fff
	85	6	fff			12
	86	7	fff
	87	8	fff
	88	9	fff
	89	10	fff
	90		per-person
	91		Life years	QALYs	Costs	Disc LYs	Disc QALYs	Disc Costs
	92	Non-QOF	16.6358	12.4408		12.056	9.12199
	93	QOF	16.7359	12.5466	5565.02	12.1173	9.18721	4033.72
	94		number of people	401539
	95		population totals
	96		Life years	QALYs	Costs	Disc LYs	Disc QALYs	Disc Costs
	97	Non-QOF	6.67993e+06	4.99547e+06	0	4.84095e+06	3.66283e+06	0
	98	QOF	6.72012e+06	5.03792e+06	2.23457e+09	4.86557e+06	3.68902e+06	1.61969e+09
	99		1	2	3	4	5	6
	74
	75
	76
	77
	78
	79		Group 13:	65-69 CVD
	80	1	Age	67
	81	2	pMale	0.544934
	82	3	pCVD	1
	83	4	Utility	0.796
	84	5	fff
	85	6	fff			13
	86	7	fff
	87	8	fff
	88	9	fff
	89	10	fff
	90		per-person
	91		Life years	QALYs	Costs	Disc LYs	Disc QALYs	Disc Costs
	92	Non-QOF	13.1039	9.55983		10.0492	7.38843
	93	QOF	13.1681	9.62681	4418.29	10.0918	7.43309	3388.38
	94		number of people	905256
	95		population totals
	96		Life years	QALYs	Costs	Disc LYs	Disc QALYs	Disc Costs
	97	Non-QOF	1.18624e+07	8.65409e+06	0	9.09709e+06	6.68842e+06	0
	98	QOF	1.19205e+07	8.71472e+06	3.99969e+09	9.1357e+06	6.72885e+06	3.06735e+09
	99		1	2	3	4	5	6
	74
	75
	76
	77
	78
	79		Group 14:	70-74 CVD
	80	1	Age	72
	81	2	pMale	0.533718
	82	3	pCVD	1
	83	4	Utility	0.796
	84	5	fff
	85	6	fff			14
	86	7	fff
	87	8	fff
	88	9	fff
	89	10	fff
	90		per-person
	91		Life years	QALYs	Costs	Disc LYs	Disc QALYs	Disc Costs
	92	Non-QOF	9.8578	7.05691		7.98181	5.73969
	93	QOF	9.89573	7.09618	3344.7	8.00906	5.76796	2708.42
	94		number of people	667559
	95		population totals
	96		Life years	QALYs	Costs	Disc LYs	Disc QALYs	Disc Costs
	97	Non-QOF	6.58066e+06	4.71091e+06	0	5.32833e+06	3.83158e+06	0
	98	QOF	6.60599e+06	4.73712e+06	2.23278e+09	5.34652e+06	3.85045e+06	1.80803e+09
	99		1	2	3	4	5	6
	74
	75
	76
	77
	78
	79		Group X:	fff
	80	1	Age
	81	2	pMale
	82	3	pCVD
	83	4	Utility
	84	5	fff
	85	6	fff			15
	86	7	fff
	87	8	fff
	88	9	fff
	89	10	fff
	90		per-person
	91		Life years	QALYs	Costs	Disc LYs	Disc QALYs	Disc Costs
	92	Non-QOF
	93	QOF
	94		number of people
	95		population totals
	96		Life years	QALYs	Costs	Disc LYs	Disc QALYs	Disc Costs
	97	Non-QOF	0	0	0	0	0	0
	98	QOF	0	0	0	0	0	0
	99		1	2	3	4	5	6
	74
	75
	76
	77
	78
	79		Group X:	fff
	80	1	Age
	81	2	pMale
	82	3	pCVD
	83	4	Utility
	84	5	fff
	85	6	fff			16
	86	7	fff
	87	8	fff
	88	9	fff
	89	10	fff
	90		per-person
	91		Life years	QALYs	Costs	Disc LYs	Disc QALYs	Disc Costs
	92	Non-QOF
	93	QOF
	94		number of people
	95		population totals
	96		Life years	QALYs	Costs	Disc LYs	Disc QALYs	Disc Costs
	97	Non-QOF	0	0	0	0	0	0
	98	QOF	0	0	0	0	0	0
	99		1	2	3	4	5	6
	74
	75
	76
	77
	78
	79		Group X:	fff
	80	1	Age
	81	2	pMale
	82	3	pCVD
	83	4	Utility
	84	5	fff
	85	6	fff			17
	86	7	fff
	87	8	fff
	88	9	fff
	89	10	fff
	90		per-person
	91		Life years	QALYs	Costs	Disc LYs	Disc QALYs	Disc Costs
	92	Non-QOF
	93	QOF
	94		number of people
	95		population totals
	96		Life years	QALYs	Costs	Disc LYs	Disc QALYs	Disc Costs
	97	Non-QOF	0	0	0	0	0	0
	98	QOF	0	0	0	0	0	0
	99		1	2	3	4	5	6
	74
	75
	76
	77
	78
	79		Group X:	fff
	80	1	Age
	81	2	pMale
	82	3	pCVD
	83	4	Utility
	84	5	fff
	85	6	fff			18
	86	7	fff
	87	8	fff
	88	9	fff
	89	10	fff
	90		per-person
	91		Life years	QALYs	Costs	Disc LYs	Disc QALYs	Disc Costs
	92	Non-QOF
	93	QOF
	94		number of people
	95		population totals
	96		Life years	QALYs	Costs	Disc LYs	Disc QALYs	Disc Costs
	97	Non-QOF	0	0	0	0	0	0
	98	QOF	0	0	0	0	0	0
	99		1	2	3	4	5	6
	74
	75
	76
	77
	78
	79		Group X:	fff
	80	1	Age
	81	2	pMale
	82	3	pCVD
	83	4	Utility
	84	5	fff
	85	6	fff			19
	86	7	fff
	87	8	fff
	88	9	fff
	89	10	fff
	90		per-person
	91		Life years	QALYs	Costs	Disc LYs	Disc QALYs	Disc Costs
	92	Non-QOF
	93	QOF
	94		number of people
	95		population totals
	96		Life years	QALYs	Costs	Disc LYs	Disc QALYs	Disc Costs
	97	Non-QOF	0	0	0	0	0	0
	98	QOF	0	0	0	0	0	0
	99		1	2	3	4	5	6
	74
	75
	76
	77
	78
	79		Group X:	fff
	80	1	Age
	81	2	pMale
	82	3	pCVD
	83	4	Utility
	84	5	fff
	85	6	fff			20
	86	7	fff
	87	8	fff
	88	9	fff
	89	10	fff
	90		per-person
	91		Life years	QALYs	Costs	Disc LYs	Disc QALYs	Disc Costs
	92	Non-QOF
	93	QOF
	94		number of people
	95		population totals
	96		Life years	QALYs	Costs	Disc LYs	Disc QALYs	Disc Costs
	97	Non-QOF	0	0	0	0	0	0
	98	QOF	0	0	0	0	0	0
	99		1	2	3	4	5	6
	74
	75
	76
	77
	78
	79		Group X:	fff
	80	1	Age
	81	2	pMale
	82	3	pCVD
	83	4	Utility
	84	5	fff
	85	6	fff			21
	86	7	fff
	87	8	fff
	88	9	fff
	89	10	fff
	90		per-person
	91		Life years	QALYs	Costs	Disc LYs	Disc QALYs	Disc Costs
	92	Non-QOF
	93	QOF
	94		number of people
	95		population totals
	96		Life years	QALYs	Costs	Disc LYs	Disc QALYs	Disc Costs
	97	Non-QOF	0	0	0	0	0	0
	98	QOF	0	0	0	0	0	0
	99		1	2	3	4	5	6
[truncated: 50 more columns]

## Sheet: simulation
		totals	30.2314	0	1	28.7314	28.7314	22.1077	17.5151	13.7158	9291.05	5681.1			29.9593	0	1	28.4593	28.4593	21.8153	17.3847	13.5739
			Life years	QALYs	Costs	Disc LYs	Disc QALYs	Disc Costs
		Non-QOF	28.4593	21.8153		17.3847	13.5739
		QOF	28.7314	22.1077	9291.05	17.5151	13.7158	5681.1
	Subgroup:	X	QOF												Non QOF									# of more people in pop	# of people that would have	extra QALYs from non-fatal	averted mortality from QOF	CVD events averted	averted costs
	Cycle	age	Starting	Entering?	Died	Ending	LYs	QALYs	disc LYs	disc QALYs	Costs	disc Costs			Starting	Entering?	Died	Ending	LYs	QALYs	disc LYs	disc QALYs		(QOF - Non-QOF)	had CVD if not for QOF	CVD averted	diff in mort probs*QOF start	fatal and non-fatal	acute CVD costs	chronic CVD costs
	0	50	1			0.5	0.5	0.5	0.5	0.5	178.142	178.142			1			0.5	0.5	0.5	0.5	0.5		0	0	0	0	0	0	0
	1	51	1	0	0.00403965	0.99596	0.99596	0.792784	0.962281	0.765975	335.942	324.581			1	0	0.00462638	0.995374	0.995374	0.792122	0.961714	0.765336		0.000586728	0.000955569	0.000194936	0.000586728	0.0015423	16.7665	3.13636
	2	52	0.99596	0	0.00434567	0.991615	0.991615	0.789325	0.925683	0.736844	332.355	310.257			0.995374	0	0.00492694	0.990447	0.990447	0.788008	0.924593	0.735613		0.00116799	0.00190224	0.000388057	0.000584168	0.00153557	16.6934	6.24351
	3	53	0.991615	0	0.00474743	0.986867	0.986867	0.785546	0.890098	0.708518	328.712	296.48			0.990447	0	0.00532252	0.985124	0.985124	0.78358	0.888526	0.706744		0.00174309	0.00283886	0.000579128	0.000581371	0.00152822	16.6135	9.31768
	4	54	0.986867	0	0.00517017	0.981697	0.981697	0.781431	0.855492	0.680972	325.027	283.242			0.985124	0	0.00573834	0.979386	0.979386	0.778823	0.853478	0.678699		0.00231126	0.00376421	0.000767899	0.000578325	0.00152021	16.5264	12.3549
	5	55	0.981697	0	0.00566415	0.976033	0.976033	0.776922	0.821794	0.654148	321.273	270.503			0.979386	0	0.00622445	0.973161	0.973161	0.773682	0.819376	0.65142		0.00287156	0.00467674	0.000954054	0.000574989	0.00151144	16.4311	15.3499
	6	56	0.976033	0	0.00613342	0.9699	0.9699	0.77204	0.789014	0.628055	317.395	258.201			0.973161	0	0.00668506	0.966476	0.966476	0.768178	0.786229	0.624913		0.00342321	0.00557517	0.00113734	0.000571375	0.00150194	16.3278	18.2988
	7	57	0.9699	0	0.00677732	0.963122	0.963122	0.766645	0.757005	0.602576	313.281	246.236			0.966476	0	0.00731878	0.959158	0.959158	0.762172	0.753889	0.59906		0.00396467	0.00645702	0.00131723	0.000567383	0.00149145	16.2137	21.1932
	8	58	0.963122	0	0.00728484	0.955837	0.955837	0.760847	0.725874	0.577796	309.385	234.951			0.959158	0	0.00781563	0.951342	0.951342	0.755775	0.72246	0.573944		0.00449545	0.00732148	0.00149358	0.000563091	0.00148016	16.0911	24.0305
	9	59	0.955837	0	0.00800468	0.947833	0.947833	0.754475	0.695454	0.553582	305.157	223.903			0.951342	0	0.00852279	0.942819	0.942819	0.748818	0.691776	0.549431		0.00501355	0.00816528	0.00166572	0.000558376	0.00146777	15.9563	26.8
	10	60	0.947833	0	0.00882091	0.939012	0.939012	0.747453	0.665683	0.529884	300.67	213.151			0.942819	0	0.0093245	0.933495	0.933495	0.741229	0.661772	0.525471		0.00551715	0.00898546	0.00183303	0.000553179	0.00145411	15.8078	29.492
	11	61	0.939012	0	0.00948484	0.929527	0.929527	0.739903	0.636675	0.506794	295.937	202.701			0.933495	0	0.00997349	0.923521	0.923521	0.733127	0.632562	0.502152		0.0060058	0.00978128	0.00199538	0.000547592	0.00143942	15.6482	32.104
	12	62	0.929527	0	0.0102696	0.919257	0.919257	0.731729	0.608349	0.484246	291.232	192.732			0.923521	0	0.0107413	0.91278	0.91278	0.724421	0.604062	0.479409		0.00647749	0.0105495	0.0021521	0.000541542	0.00142352	15.4753	34.6255
	13	63	0.919257	0	0.0111114	0.908146	0.908146	0.722884	0.580672	0.462215	285.918	182.817			0.91278	0	0.0115643	0.901216	0.901216	0.715065	0.576241	0.457216		0.00693042	0.0112872	0.00230258	0.000534996	0.00140631	15.2882	37.0466
	14	64	0.908146	0	0.0119136	0.896232	0.896232	0.713401	0.553676	0.440726	281.341	173.808			0.901216	0	0.0123466	0.888869	0.888869	0.705093	0.549127	0.435594		0.00736345	0.0119924	0.00244645	0.000527978	0.00138786	15.0877	39.3614
	15	65	0.896232	0	0.0127317	0.883501	0.883501	0.703267	0.527353	0.419773	281.361	167.941			0.888869	0	0.0131433	0.875726	0.875726	0.694494	0.522712	0.414537		0.00777504	0.0126628	0.0025832	0.000520477	0.00136815	14.8733	41.5616
	16	66	0.883501	0	0.0133019	0.870199	0.870199	0.692678	0.501849	0.399472	273.474	157.714			0.875726	0	0.013693	0.862033	0.862033	0.683465	0.497139	0.394158		0.00816611	0.0132997	0.00271313	0.000512641	0.00134755	14.6494	43.652
	17	67	0.870199	0	0.0145397	0.855659	0.855659	0.681105	0.476776	0.379514	269.093	149.94			0.862033	0	0.0149026	0.84713	0.84713	0.671482	0.472024	0.374152		0.00852902	0.0138907	0.0028337	0.000504075	0.00132503	14.4046	45.5919
	18	68	0.855659	0	0.0158657	0.839793	0.839793	0.668476	0.452112	0.359881	264.102	142.182			0.84713	0	0.0161974	0.830933	0.830933	0.658479	0.447342	0.354499		0.00886067	0.0144308	0.00294389	0.000494729	0.00130046	14.1375	47.3648
	19	69	0.839793	0	0.0173038	0.82249	0.82249	0.654702	0.427823	0.340547	259.675	135.071			0.830933	0	0.0176007	0.813332	0.813332	0.64437	0.423059	0.335173		0.00915752	0.0149143	0.00304252	0.000484535	0.00127367	13.8462	48.9516
	20	70	0.82249	0	0.0187185	0.803771	0.803771	0.584342	0.403948	0.29367	252.738	127.017			0.813332	0	0.0189784	0.794354	0.794354	0.574366	0.399215	0.288657		0.00941734	0.0153375	0.00312884	0.000473508	0.00124468	13.5311	50.3405
	21	71	0.803771	0	0.0201961	0.783575	0.783575	0.569659	0.380481	0.27661	244.373	118.661			0.794354	0	0.0204157	0.773938	0.773938	0.559451	0.375802	0.271653		0.00963692	0.0156951	0.0032018	0.00046161	0.00121341	13.1911	51.5142
	22	72	0.783575	0	0.0223936	0.761181	0.761181	0.553379	0.357109	0.259618	238.44	111.864			0.773938	0	0.022561	0.751377	0.751377	0.542994	0.352509	0.254746		0.00980441	0.0159679	0.00325744	0.000448418	0.00117873	12.8141	52.4096
	23	73	0.761181	0	0.0241352	0.737046	0.737046	0.535833	0.334092	0.242885	231.661	105.009			0.751377	0	0.0242529	0.727124	0.727124	0.525323	0.329595	0.238121		0.00992214	0.0161596	0.00329656	0.0004342	0.00114135	12.4078	53.0389
	24	74	0.737046	0	0.0261267	0.710919	0.710919	0.516838	0.311352	0.226353	224.184	98.1828			0.727124	0	0.0261882	0.700936	0.700936	0.506263	0.30698	0.221722		0.00998359	0.0162597	0.00331698	0.000418808	0.0011009	11.968	53.3674
	25	75	0.710919	0	0.0276379	0.683282	0.683282	0.496746	0.289129	0.210196	217.917	92.2109			0.700936	0	0.0276466	0.673289	0.673289	0.486161	0.2849	0.205718		0.00999234	0.0162739	0.00331988	0.000402527	0.0010581	11.5027	53.4142
	26	76	0.683282	0	0.0294462	0.653835	0.653835	0.475338	0.267313	0.194336	209.295	85.5677			0.673289	0	0.0293951	0.643894	0.643894	0.464808	0.263248	0.190031		0.00994127	0.0161908	0.00330291	0.00038518	0.0010125	11.007	53.1411
	27	77	0.653835	0	0.0311217	0.622714	0.622714	0.452713	0.24598	0.178827	201.036	79.4115			0.643894	0	0.0310097	0.612884	0.612884	0.442301	0.242097	0.174714		0.00982934	0.0160085	0.00326573	0.000366846	0.000964305	10.4831	52.5429
	28	78	0.622714	0	0.0330499	0.589664	0.589664	0.428686	0.225048	0.16361	189.966	72.5012			0.612884	0	0.0328701	0.580014	0.580014	0.418464	0.221365	0.159709		0.00964955	0.0157157	0.00320599	0.000347376	0.000913126	9.92672	51.5818
	29	79	0.589664	0	0.0351429	0.554521	0.554521	0.403137	0.204479	0.148656	179.299	66.116			0.580014	0	0.0348891	0.545125	0.545125	0.393184	0.201014	0.144986		0.00939579	0.0153024	0.00312168	0.000326673	0.000858705	9.3351	50.2253
	30	80	0.554521	0	0.0377767	0.516744	0.516744	0.35707	0.184105	0.127216	167.444	59.6568			0.545125	0	0.0374359	0.507689	0.507689	0.347805	0.180879	0.123915		0.00905496	0.0147473	0.00300844	0.000304418	0.000800206	8.69915	48.4034
	31	81	0.516744	0	0.0392759	0.477468	0.477468	0.329931	0.164359	0.113572	155.833	53.6424			0.507689	0	0.038864	0.468825	0.468825	0.321087	0.161384	0.110528		0.00864307	0.0140765	0.0028716	0.00028128	0.000739385	8.03796	46.2016
	32	82	0.477468	0	0.0413306	0.436138	0.436138	0.301371	0.145055	0.100233	143.442	47.7072			0.468825	0	0.0408347	0.427991	0.427991	0.293035	0.142345	0.0974603		0.00814719	0.0132689	0.00270685	0.000256932	0.000675382	7.34218	43.5509
	33	83	0.436138	0	0.0423908	0.393747	0.393747	0.272079	0.126528	0.0874307	130.602	41.9681			0.427991	0	0.0418265	0.386164	0.386164	0.26432	0.124091	0.0849373		0.00758295	0.0123499	0.00251938	0.000231959	0.000609738	6.62855	40.5347
	34	84	0.393747	0	0.0432597	0.350487	0.350487	0.242187	0.108818	0.0751932	116.274	36.1003			0.386164	0	0.0426291	0.343535	0.343535	0.235073	0.106659	0.0729845		0.00695233	0.0113229	0.00230986	0.000206475	0.000542748	5.90029	37.1638
	35	85	0.350487	0	0.0435121	0.306975	0.306975	0.21212	0.0920855	0.0636311	104.553	31.3636			0.343535	0	0.0428262	0.300709	0.300709	0.205708	0.0902057	0.0617076		0.00626647	0.0102058	0.00208199	0.000180841	0.000475367	5.16779	33.4975
	36	86	0.306975	0	0.0424992	0.264476	0.264476	0.182753	0.0766538	0.0529678	90.0871	26.1102			0.300709	0	0.0417843	0.258924	0.258924	0.177072	0.0750448	0.0513214		0.00555153	0.00904145	0.00184446	0.000155805	0.000409555	4.45233	29.6758
	37	87	0.264476	0	0.0411816	0.223294	0.223294	0.154296	0.0625295	0.0432079	76.0668	21.3011			0.258924	0	0.040446	0.218478	0.218478	0.149369	0.0611809	0.0418279		0.00481589	0.00784335	0.00160004	0.000131544	0.000345783	3.75906	25.7434
	38	88	0.223294	0	0.0388525	0.184442	0.184442	0.127449	0.0499029	0.0344829	62.8374	17.0014			0.218478	0	0.0381208	0.180358	0.180358	0.12327	0.0487979	0.0333522		0.00408425	0.00665178	0.00135696	0.000108656	0.000285618	3.10499	21.8324
	39	89	0.184442	0	0.0358477	0.148594	0.148594	0.102679	0.0388444	0.0268415	50.6293	13.2351			0.180358	0	0.0351395	0.145218	0.145218	0.0992241	0.0379618	0.0259384		0.00337604	0.00549836	0.00112167	8.7538e-05	0.000230106	2.50151	18.0467
	40	90	0.148594	0	0.0321937	0.1164	0.1164	0.0804327	0.0293995	0.0203151	39.6639	10.018			0.145218	0	0.0315293	0.113689	0.113689	0.077658	0.0287147	0.0196143		0.00271162	0.00441626	0.000900916	6.85724e-05	0.000180252	1.95955	14.495
	41	91	0.1164	0	0.0276501	0.0887503	0.0887503	0.0613264	0.0216579	0.0149656	30.2449	7.3807			0.113689	0	0.0270571	0.0866317	0.0866317	0.0591586	0.0211409	0.0144366		0.00211856	0.00345037	0.000703876	5.22835e-05	0.000137435	1.49407	11.3248
	42	92	0.0887503	0	0.0235686	0.0651817	0.0651817	0.0450405	0.0153685	0.0106196	22.2151	5.23786			0.0866317	0	0.0230435	0.0635882	0.0635882	0.0434101	0.0149928	0.0102352		0.00159343	0.00259513	0.000529407	3.8399e-05	0.000100937	1.0973	8.51772
	43	93	0.0651817	0	0.0193035	0.0458781	0.0458781	0.0317018	0.0104513	0.00722185	15.6376	3.56234			0.0635882	0	0.018858	0.0447302	0.0447302	0.0305272	0.0101898	0.00695428		0.00114791	0.00186953	0.000381383	2.70272e-05	7.10447e-05	0.772337	6.13614
	44	94	0.0458781	0	0.0146508	0.0312273	0.0312273	0.0215781	0.00687321	0.00474939	10.6449	2.34296			0.0447302	0	0.0143022	0.0304281	0.0304281	0.0207602	0.00669729	0.00456938		0.000799268	0.00130172	0.000265551	1.83963e-05	4.83572e-05	0.525698	4.27249
	45	95	0.0312273	0	0.0108418	0.0203856	0.0203856	0.0140864	0.00433518	0.00299561	6.94974	1.47793			0.0304281	0	0.010576	0.0198521	0.0198521	0.0135405	0.00422173	0.00287952		0.000533473	0.000868835	0.000177242	1.20093e-05	3.15681e-05	0.343181	2.85168
	46	96	0.0203856	0	0.0075522	0.0128333	0.0128333	0.00886784	0.00263684	0.00182206	4.37549	0.899023			0.0198521	0	0.00736193	0.0124901	0.0124901	0.00851667	0.00256632	0.0017499		0.0003432	0.00055895	0.000114026	7.56023e-06	1.98731e-05	0.216044	1.83458
	47	97	0.0128333	0	0.00522097	0.00761238	0.00761238	0.00526016	0.00151121	0.00104424	2.59566	0.515291			0.0124901	0	0.00508571	0.00740444	0.00740444	0.00504738	0.00146993	0.001002		0.000207941	0.000338662	6.9087e-05	4.48451e-06	1.17882e-05	0.128151	1.11155
	48	98	0.00761238	0	0.00337649	0.00423589	0.00423589	0.002927	0.000812472	0.000561418	1.44449	0.277062			0.00740444	0	0.00328668	0.00411776	0.00411776	0.00280612	0.000789812	0.000538232		0.000118136	0.000192401	3.92497e-05	2.4954e-06	6.5595e-06	0.0713093	0.631496
	49	99	0.00423589	0	0.00201001	0.00222588	0.00222588	0.00153809	0.000412501	0.000285039	0.759123	0.140681			0.00411776	0	0.00195523	0.00216253	0.00216253	0.00147326	0.000400761	0.000273025		6.33529e-05	0.000103179	2.10485e-05	1.31129e-06	3.4469e-06	0.0374717	0.338653
	50	100	0.00222588	0	0.00113016	0.00109572	0.00109572	0.000757143	0.000196193	0.000135569	0.373724	0.0669165			0.00216253	0	0.00109862	0.00106391	0.00106391	0.00072459	0.000190496	0.00012974		3.18134e-05	5.18126e-05	1.05698e-05	6.45498e-07	1.69678e-06	0.018446	0.170059
	51	101	0.00109572	0	0.00109572	0	0	0	0	0	0	0			0.00106391	0	0.00106391	0	0	0	0	0		0	0	0	0	0	0	0
	52	102	0	0	0	0	0	0	0	0	0	0			0	0	0	0	0	0	0	0		0	0	0	0	0	0	0
	53	103	0	0	0	0	0	0	0	0	0	0			0	0	0	0	0	0	0	0		0	0	0	0	0	0	0
	54	104	0	0	0	0	0	0	0	0	0	0			0	0	0	0	0	0	0	0		0	0	0	0	0	0	0
	55	105	0	0	0	0	0	0	0	0	0	0			0	0	0	0	0	0	0	0		0	0	0	0	0	0	0
	56	106	0	0	0	0	0	0	0	0	0	0			0	0	0	0	0	0	0	0		0	0	0	0	0	0	0
	57	107	0	0	0	0	0	0	0	0	0	0			0	0	0	0	0	0	0	0		0	0	0	0	0	0	0
	58	108	0	0	0	0	0	0	0	0	0	0			0	0	0	0	0	0	0	0		0	0	0	0	0	0	0
	59	109	0	0	0	0	0	0	0	0	0	0			0	0	0	0	0	0	0	0		0	0	0	0	0	0	0
	60	110	0	0	0	0	0	0	0	0	0	0			0	0	0	0	0	0	0	0		0	0	0	0	0	0	0
	61	111	0	0	0	0	0	0	0	0	0	0			0	0	0	0	0	0	0	0		0	0	0	0	0	0	0
	62	112	0	0	0	0	0	0	0	0	0	0			0	0	0	0	0	0	0	0		0	0	0	0	0	0	0
	63	113	0	0	0	0	0	0	0	0	0	0			0	0	0	0	0	0	0	0		0	0	0	0	0	0	0
	64	114	0	0	0	0	0	0	0	0	0	0			0	0	0	0	0	0	0	0		0	0	0	0	0	0	0
	65	115	0	0	0	0	0	0	0	0	0	0			0	0	0	0	0	0	0	0		0	0	0	0	0	0	0
	66	116	0	0	0	0	0	0	0	0	0	0			0	0	0	0	0	0	0	0		0	0	0	0	0	0	0
	67	117	0	0	0	0	0	0	0	0	0	0			0	0	0	0	0	0	0	0		0	0	0	0	0	0	0
	68	118	0	0	0	0	0	0	0	0	0	0			0	0	0	0	0	0	0	0		0	0	0	0	0	0	0
	69	119	0	0	0	0	0	0	0	0	0	0			0	0	0	0	0	0	0	0		0	0	0	0	0	0	0
	70	120	0	0	0	0	0	0	0	0	0	0			0	0	0	0	0	0	0	0		0	0	0	0	0	0	0
	71	121	0	0	0	0	0	0	0	0	0	0			0	0	0	0	0	0	0	0		0	0	0	0	0	0	0
	72	122	0	0	0	0	0	0	0	0	0	0			0	0	0	0	0	0	0	0		0	0	0	0	0	0	0
	73	123	0	0	0	0	0	0	0	0	0	0			0	0	0	0	0	0	0	0		0	0	0	0	0	0	0
	74	124	0	0	0	0	0	0	0	0	0	0			0	0	0	0	0	0	0	0		0	0	0	0	0	0	0
	75	125	0	0	0	0	0	0	0	0	0	0			0	0	0	0	0	0	0	0		0	0	0	0	0	0	0
	76	126	0	0	0	0	0	0	0	0	0	0			0	0	0	0	0	0	0	0		0	0	0	0	0	0	0
	77	127	0	0	0	0	0	0	0	0	0	0			0	0	0	0	0	0	0	0		0	0	0	0	0	0	0
	78	128	0	0	0	0	0	0	0	0	0	0			0	0	0	0	0	0	0	0		0	0	0	0	0	0	0
	79	129	0	0	0	0	0	0	0	0	0	0			0	0	0	0	0	0	0	0		0	0	0	0	0	0	0
	80	130	0	0	0	0	0	0	0	0	0	0			0	0	0	0	0	0	0	0		0	0	0	0	0	0	0
	81	131	0	0	0	0	0	0	0	0	0	0			0	0	0	0	0	0	0	0		0	0	0	0	0	0	0
	82	132	0	0	0	0	0	0	0	0	0	0			0	0	0	0	0	0	0	0		0	0	0	0	0	0	0
	83	133	0	0	0	0	0	0	0	0	0	0			0	0	0	0	0	0	0	0		0	0	0	0	0	0	0
	84	134	0	0	0	0	0	0	0	0	0	0			0	0	0	0	0	0	0	0		0	0	0	0	0	0	0
	85	135	0	0	0	0	0	0	0	0	0	0			0	0	0	0	0	0	0	0		0	0	0	0	0	0	0
	86	136	0	0	0	0	0	0	0	0	0	0			0	0	0	0	0	0	0	0		0	0	0	0	0	0	0
	87	137	0	0	0	0	0	0	0	0	0	0			0	0	0	0	0	0	0	0		0	0	0	0	0	0	0
	88	138	0	0	0	0	0	0	0	0	0	0			0	0	0	0	0	0	0	0		0	0	0	0	0	0	0
	89	139	0	0	0	0	0	0	0	0	0	0			0	0	0	0	0	0	0	0		0	0	0	0	0	0	0
	90	140	0	0	0	0	0	0	0	0	0	0			0	0	0	0	0	0	0	0		0	0	0	0	0	0	0
	91	141	0	0	0	0	0	0	0	0	0	0			0	0	0	0	0	0	0	0		0	0	0	0	0	0	0
	92	142	0	0	0	0	0	0	0	0	0	0			0	0	0	0	0	0	0	0		0	0	0	0	0	0	0
	93	143	0	0	0	0	0	0	0	0	0	0			0	0	0	0	0	0	0	0		0	0	0	0	0	0	0
	94	144	0	0	0	0	0	0	0	0	0	0			0	0	0	0	0	0	0	0		0	0	0	0	0	0	0
	95	145	0	0	0	0	0	0	0	0	0	0			0	0	0	0	0	0	0	0		0	0	0	0	0	0	0
	96	146	0	0	0	0	0	0	0	0	0	0			0	0	0	0	0	0	0	0		0	0	0	0	0	0	0
	97	147	0	0	0	0	0	0	0	0	0	0			0	0	0	0	0	0	0	0		0	0	0	0	0	0	0
	98	148	0	0	0	0	0	0	0	0	0	0			0	0	0	0	0	0	0	0		0	0	0	0	0	0	0
	99	149	0	0	0	0	0	0	0	0	0	0			0	0	0	0	0	0	0	0		0	0	0	0	0	0	0
	100	150	0	0	0	0	0	0	0	0	0	0			0	0	0	0	0	0	0	0		0	0	0	0	0	0	0

## Sheet: model parameters
	Parameter	var name	Base-case value	Source	Std dev	Low value	Default value	High value	Notes
	age	Ageyr	50	ONS			50
	% male	pmale	0.5	ONS			0.5
	proportion with CVD	pCVD	0.5	British Heart Foundation 2011			0.5		0/1, this is actually determined in the "population sizes" worksheet
	Quality of life	util	1	Sullivan 2011			1		this is utilty for being in non-CVD state (actually age-based utility table)
	discount rate	DiscRate	0.035	NICE recc			0.035
	QOF cost	QOFcost	352.338	Ryan 2016			352.338		annual per-person QOF costs *only for those we assumed to be affected by QOF (all aged 40-74 years)
	QOF mortality benefit	QOFrate	0.000589281	Ryan 2016			8.10266e-05
	CVD utility	uCVD	0.796	Sullivan 2006			0.796		UK EQ5D value from Sullivan 2006 (acute MI and coronary atherosclerosis/other heart conditions median value)
	CVD mort multiplier male	mCVDmort	1.6	Smolina 2012			1.6		CHD mort multipiler; stroke is 2.3 (but not used here)
	CVD mort multiplier female	fCVDmort	2.1	Smolina 2012			2.1		CHD mort multipiler; stroke is 2.3 (but not used here)
	QOF benefit ages 40-74		8.45998e-05				8.45998e-05
	QOF benefit ages 0-74		3.68e-05				3.68e-05
	QOF benefit ages 40-74 CVD only		0.000589281				0.000552753
	Increased utilization cost multiplier	CostMult	0.0112	MacBride-Stewart 2008			0.0112
	Acute cost of CVD event	cCVDacute	10871.1	Walker 2016			10377
	Chronic cost after CVD event	cCVDchronic	3282.19	Walker 2016			3133
	Non-fatal CVD multiplier	NFCVDMult	1.62864	British Heart Foundation 2014			5.46735		bhf_cvd-statistics-2014_web.pdf
	Lower 95% CI benefit	mortLCL	-0.8	Ryan 2016			-0.8
	Upper 95% CI benefit	mortUCL	8.16	Ryan 2016			8.16
			13.7158

## Sheet: costtable
																									From Walker 2016:
	age	average NHS spend (m/f combined)						defaults	2016 ajd	2x	Table 3: Average annual NHS spend broken down by age and deprivation quintile group 2011/12											cpi 2012	cpi 2016
	0	1418.48						1354	1418.48	2836.95												96.075	100.65			2012 cost (from paper)	2016 adj
	1	1301.14						1242	1301.14	2602.29															Acute cost	10377	10871.1
	2	1127.24						1076	1127.24	2254.48															Chronic cost	3133	3282.19
	3	1065.43						1017	1065.43	2130.86
	4	1095.81						1046	1095.81	2191.62
	5	908.286						867	908.286	1816.57
	6	884.19						844	884.19	1768.38
	7	801.429						765	801.429	1602.86
	8	754.286						720	754.286	1508.57
	9	727.048						694	727.048	1454.1
	10	721.81						689	721.81	1443.62
	11	738.571						705	738.571	1477.14
	12	772.095						737	772.095	1544.19
	13	828.667						791	828.667	1657.33
	14	880						840	880	1760
	15	940.762						898	940.762	1881.52
	16	1031.9						985	1031.9	2063.81
	17	1017.24						971	1017.24	2034.48
	18	1042.38						995	1042.38	2084.76
	19	1025.62						979	1025.62	2051.24
	20	1042.38						995	1042.38	2084.76
	21	1086.38						1037	1086.38	2172.76
	22	1118.86						1068	1118.86	2237.71
	23	1151.33						1099	1151.33	2302.67
	24	1207.9						1153	1207.9	2415.81
	25	1245.62						1189	1245.62	2491.24
	26	1285.43						1227	1285.43	2570.86
	27	1347.24						1286	1347.24	2694.48
	28	1404.86						1341	1404.86	2809.71
	29	1476.1						1409	1476.1	2952.19
	30	1489.71						1422	1489.71	2979.43
	31	1555.71						1485	1555.71	3111.43
	32	1606						1533	1606	3212
	33	1608.1						1535	1608.1	3216.19
	34	1533.71						1464	1533.71	3067.43
	35	1488.67						1421	1488.67	2977.33
	36	1449.9						1384	1449.9	2899.81
	37	1431.05						1366	1431.05	2862.1
	38	1372.38						1310	1372.38	2744.76
	39	1336.76						1276	1336.76	2673.52
	40	1333.62						1273	1333.62	2667.24
	41	1353.52						1292	1353.52	2707.05
	42	1294.86						1236	1294.86	2589.71
	43	1309.52						1250	1309.52	2619.05
	44	1298						1239	1298	2596
	45	1439.43						1374	1439.43	2878.86
	46	1474						1407	1474	2948
	47	1525.33						1456	1525.33	3050.67
	48	1555.71						1485	1555.71	3111.43
	49	1599.71						1527	1599.71	3199.43
	50	1642.67						1568	1642.67	3285.33
	51	1704.48						1627	1704.48	3408.95
	52	1708.67						1631	1708.67	3417.33
	53	1743.24						1664	1743.24	3486.48
	54	1793.52						1712	1793.52	3587.05
	55	1849.05						1765	1849.05	3698.1
	56	1887.81						1802	1887.81	3775.62
	57	1902.48						1816	1902.48	3804.95
	58	1992.57						1902	1992.57	3985.14
	59	2037.62						1945	2037.62	4075.24
	60	2069.05						1975	2069.05	4138.1
	61	2083.71						1989	2083.71	4167.43
	62	2132.95						2036	2132.95	4265.9
	63	2120.38						2024	2120.38	4240.76
	64	2237.71						2136	2237.71	4475.43
	65	2960.57						2826	2960.57	5921.14
	66	2662						2541	2662	5324
	67	2841.14						2712	2841.14	5682.29
	68	2979.43						2844	2979.43	5958.86
	69	3214.1						3068	3214.1	6428.19
	70	3210.95						3065	3210.95	6421.9
	71	3103.05						2962	3103.05	6206.1
	72	3311.52						3161	3311.52	6623.05
	73	3478.1						3320	3478.1	6956.19
	74	3628.95						3464	3628.95	7257.9
	75	3942.19						3763	3942.19	7884.38
	76	4073.14						3888	4073.14	8146.29
	77	4293.14						4098	4293.14	8586.29
	78	4288.95						4094	4288.95	8577.9
	79	4394.76						4195	4394.76	8789.52
	80	4466						4263	4466	8932
	81	4623.14						4413	4623.14	9246.29
	82	4780.29						4563	4780.29	9560.57
	83	4942.67						4718	4942.67	9885.33
	84	4957.33						4732	4957.33	9914.67
	85	5401.52						5156	5401.52	10803
	86	5401.52						5156	5401.52	10803
	87	5401.52						5156	5401.52	10803
	88	5401.52						5156	5401.52	10803
	89	5401.52						5156	5401.52	10803
	90	5401.52						5156	5401.52	10803
	91	5401.52						5156	5401.52	10803
	92	5401.52						5156	5401.52	10803
	93	5401.52						5156	5401.52	10803
	94	5401.52						5156	5401.52	10803
	95	5401.52						5156	5401.52	10803
	96	5401.52						5156	5401.52	10803
	97	5401.52						5156	5401.52	10803
	98	5401.52						5156	5401.52	10803
	99	5401.52						5156	5401.52	10803
	100	5401.52						5156	5401.52	10803

## Sheet: utiltable
	Age	Util	(median EQ5D, UK, from Sullivan et al -- data from MEPS 2000-2003)							defaults
	1	1								1
	2	1								1
	3	1								1
	4	1								1
	5	1								1
	6	1								1
	7	1								1
	8	1								1
	9	1								1
	10	1								1
	11	1								1
	12	1								1
	13	1								1
	14	1								1
	15	1								1
	16	1								1
	17	1								1
	18	1								1
	19	1								1
	20	1								1
	21	1								1
	22	1								1
	23	1								1
	24	1								1
	25	1								1
	26	1								1
	27	1								1
	28	1								1
	29	1								1
	30	1								1
	31	1								1
	32	1								1
	33	1								1
	34	1								1
	35	1								1
	36	1								1
	37	1								1
	38	1								1
	39	1								1
	40	0.848								0.848
	41	0.848								0.848
	42	0.848								0.848
	43	0.848								0.848
	44	0.848								0.848
	45	0.848								0.848
	46	0.848								0.848
	47	0.848								0.848
	48	0.848								0.848
	49	0.848								0.848
	50	0.796								0.796
	51	0.796								0.796
	52	0.796								0.796
	53	0.796								0.796
	54	0.796								0.796
	55	0.796								0.796
	56	0.796								0.796
	57	0.796								0.796
	58	0.796								0.796
	59	0.796								0.796
	60	0.796								0.796
	61	0.796								0.796
	62	0.796								0.796
	63	0.796								0.796
	64	0.796								0.796
	65	0.796								0.796
	66	0.796								0.796
	67	0.796								0.796
	68	0.796								0.796
	69	0.796								0.796
	70	0.727								0.727
	71	0.727								0.727
	72	0.727								0.727
	73	0.727								0.727
	74	0.727								0.727
	75	0.727								0.727
	76	0.727								0.727
	77	0.727								0.727
	78	0.727								0.727
	79	0.727								0.727
	80	0.691								0.691
	81	0.691								0.691
	82	0.691								0.691
	83	0.691								0.691
	84	0.691								0.691
	85	0.691								0.691
	86	0.691								0.691
	87	0.691								0.691
	88	0.691								0.691
	89	0.691								0.691
	90	0.691								0.691
	91	0.691								0.691
	92	0.691								0.691
	93	0.691								0.691
	94	0.691								0.691
	95	0.691								0.691
	96	0.691								0.691
	97	0.691								0.691
	98	0.691								0.691
	99	0.691								0.691
	100	0.691								0.691

## Sheet: lifetable
	age		males			females		Based on data for the years 2013-2015
		lx	qx	ex	lx	qx	ex	source: https://www.ons.gov.uk/peoplepopulationandcommunity/birthsdeathsandmarriages/lifeexpectancies/datasets/nationallifetablesunitedkingdomreferencetables
	0	100000	0.004288	79.09	100000	0.003483	82.82																QOF						Non-QOF
	1	99571.2	0.000321	78.43	99651.7	0.000256	82.11															age	qx_m	qx_f	qx_comb			age	rate_m	rate_f	updated_qx_m	updated_qx_f	updated_qx_comb
	2	99539.3	0.00017	77.46	99626.2	0.000134	81.13															0	0.0055744	0.00539865	0.00548653			0	0.00617928	0.00600256	0.00616022	0.00598458	0.0060724
	3	99522.4	0.000123	76.47	99612.9	0.00011	80.14												1.6			1	0.0004173	0.0003968	0.00040705			1	0.00100667	0.00098616	0.00100616	0.000985674	0.000995918
	4	99510.2	9.9e-05	75.48	99602	8.3e-05	79.15												0.5			2	0.000221	0.0002077	0.00021435			2	0.000810306	0.000797003	0.000809978	0.000796685	0.000803332
	5	99500.3	8.6e-05	74.49	99593.7	7.2e-05	78.16												1.3			3	0.0001599	0.0001705	0.0001652			3	0.000749194	0.000759796	0.000748914	0.000759507	0.00075421
	6	99491.7	9.1e-05	73.5	99586.5	7.5e-05	77.16															4	0.0001287	0.00012865	0.000128675			4	0.00071799	0.00071794	0.000717732	0.000717682	0.000717707
	7	99482.6	9.7e-05	72.5	99579.1	7.9e-05	76.17															5	0.0001118	0.0001116	0.0001117			5	0.000701088	0.000700888	0.000700842	0.000700642	0.000700742
	8	99472.9	7.2e-05	71.51	99571.2	7.1e-05	75.17															6	0.0001183	0.00011625	0.000117275			6	0.000707588	0.000705538	0.000707338	0.000705289	0.000706314
	9	99465.8	8.7e-05	70.51	99564.2	6.6e-05	74.18															7	0.0001261	0.00012245	0.000124275			7	0.000715389	0.000711739	0.000715134	0.000711486	0.00071331
	10	99457.2	9.7e-05	69.52	99557.6	6.9e-05	73.18															8	9.36e-05	0.00011005	0.000101825			8	0.000682886	0.000699337	0.000682653	0.000699093	0.000690873
	11	99447.5	9.4e-05	68.53	99550.7	6e-05	72.19															9	0.0001131	0.0001023	0.0001077			9	0.000702388	0.000691587	0.000702141	0.000691348	0.000696744
	12	99438.2	9.9e-05	67.53	99544.8	6e-05	71.19															10	0.0001261	0.00010695	0.000116525			10	0.000715389	0.000696237	0.000715134	0.000695995	0.000705564
	13	99428.3	0.000118	66.54	99538.8	0.000106	70.2															11	0.0001222	9.3e-05	0.0001076			11	0.000711489	0.000682286	0.000711236	0.000682053	0.000696644
	14	99416.6	0.00012	65.55	99528.3	0.000112	69.2															12	0.0001287	9.3e-05	0.00011085			12	0.00071799	0.000682286	0.000717732	0.000682053	0.000699893
	15	99404.7	0.000163	64.56	99517.1	0.000139	68.21															13	0.0001534	0.0001643	0.00015885			13	0.000742693	0.000753595	0.000742417	0.000753311	0.000747864
	16	99388.5	0.000211	63.57	99503.3	0.000157	67.22															14	0.000156	0.0001736	0.0001648			14	0.000745294	0.000762896	0.000745016	0.000762606	0.000753811
	17	99367.6	0.000294	62.58	99487.7	0.000153	66.23															15	0.0002119	0.00021545	0.000213675			15	0.000801204	0.000804755	0.000800883	0.000804431	0.000802657
	18	99338.3	0.000417	61.6	99472.4	0.000199	65.24															16	0.0002743	0.00024335	0.000258825			16	0.000863619	0.000832661	0.000863246	0.000832314	0.00084778
	19	99297	0.000475	60.62	99452.6	0.000209	64.26															17	0.0003822	0.00023715	0.000309675			17	0.000971554	0.00082646	0.000971083	0.000826118	0.0008986
	20	99249.8	0.000462	59.65	99431.8	0.000202	63.27															18	0.0005421	0.00030845	0.000425275			18	0.00113153	0.000897779	0.00113089	0.000897376	0.00101413
	21	99203.9	0.000491	58.68	99411.8	0.000204	62.28															19	0.0006175	0.00032395	0.000470725			19	0.00120697	0.000913284	0.00120624	0.000912867	0.00105956
	22	99155.2	0.000471	57.71	99391.5	0.000213	61.29															20	0.0006006	0.0003131	0.00045685			20	0.00119006	0.00090243	0.00118935	0.000902023	0.00104569
	23	99108.5	0.000541	56.73	99370.3	0.000232	60.31															21	0.0006383	0.0003162	0.00047725			21	0.00122779	0.000905531	0.00122703	0.000905122	0.00106608
	24	99054.8	0.00054	55.76	99347.2	0.000215	59.32															22	0.0006123	0.00033015	0.000471225			22	0.00120177	0.000919486	0.00120105	0.000919063	0.00106006
	25	99001.4	0.000584	54.79	99325.9	0.000252	58.33															23	0.0007033	0.0003596	0.00053145			23	0.00129283	0.000948946	0.00129199	0.000948496	0.00112024
	26	98943.5	0.000615	53.83	99300.9	0.000279	57.35															24	0.000702	0.00033325	0.000517625			24	0.00129153	0.000922587	0.00129069	0.000922161	0.00110643
	27	98882.6	0.000638	52.86	99273.2	0.000263	56.36															25	0.0007592	0.0003906	0.0005749			25	0.00134877	0.000979958	0.00134786	0.000979478	0.00116367
	28	98819.6	0.000629	51.89	99247.1	0.000326	55.38															26	0.0007995	0.00043245	0.000615975			26	0.0013891	0.00102182	0.00138814	0.0010213	0.00120472
	29	98757.4	0.000682	50.92	99214.7	0.000337	54.4															27	0.0008294	0.00040765	0.000618525			27	0.00141903	0.000997015	0.00141802	0.000996518	0.00120727
	30	98690	0.00073	49.96	99181.3	0.000382	53.41															28	0.0008177	0.0005053	0.0006615			28	0.00140732	0.00109471	0.00140633	0.00109411	0.00125022
	31	98618	0.000762	49	99143.4	0.000414	52.43															29	0.0008866	0.00052235	0.000704475			29	0.00147627	0.00111177	0.00147519	0.00111115	0.00129317
	32	98542.9	0.000873	48.03	99102.3	0.000445	51.46															30	0.000949	0.0005921	0.00077055			30	0.00153873	0.00118156	0.00153755	0.00118086	0.0013592
	33	98456.8	0.000866	47.07	99058.2	0.000472	50.48															31	0.0009906	0.0006417	0.00081615			31	0.00158037	0.00123119	0.00157912	0.00123043	0.00140478
	34	98371.6	0.00095	46.11	99011.5	0.000526	49.5															32	0.0011349	0.00068975	0.000912325			32	0.00172483	0.00127927	0.00172334	0.00127845	0.0015009
	35	98278.2	0.001027	45.16	98959.4	0.000586	48.53															33	0.0011258	0.0007316	0.0009287			33	0.00171572	0.00132115	0.00171424	0.00132028	0.00151726
	36	98177.2	0.001088	44.2	98901.4	0.000654	47.56															34	0.001235	0.0008153	0.00102515			34	0.00182504	0.00140491	0.00182338	0.00140393	0.00161365
	37	98070.4	0.001187	43.25	98836.7	0.000669	46.59															35	0.0013351	0.0009083	0.0011217			35	0.00192527	0.00149799	0.00192342	0.00149687	0.00171015
	38	97954	0.001363	42.3	98770.6	0.000745	45.62															36	0.0014144	0.0010137	0.00121405			36	0.00200468	0.0016035	0.00200267	0.00160221	0.00180244
	39	97820.5	0.001403	41.36	98697.1	0.000829	44.65															37	0.0015431	0.00103695	0.00129002			37	0.00213357	0.00162677	0.0021313	0.00162545	0.00187837
	40	97683.2	0.001554	40.42	98615.2	0.00091	43.69															38	0.0017719	0.00115475	0.00146333			38	0.00236275	0.0017447	0.00235996	0.00174318	0.00205157
	41	97531.5	0.001659	39.48	98525.4	0.000949	42.73															39	0.0018239	0.00128495	0.00155442			39	0.00241485	0.00187506	0.00241193	0.0018733	0.00214262
	42	97369.6	0.001777	38.54	98431.9	0.001076	41.77															40	0.0020202	0.0014105	0.00171535			40	0.00261152	0.00200078	0.00260812	0.00199878	0.00230345
	43	97196.6	0.001854	37.61	98326	0.001161	40.81															41	0.0021567	0.00147095	0.00181383			41	0.00274831	0.00206131	0.00274454	0.00205919	0.00240186
	44	97016.3	0.002066	36.68	98211.9	0.001277	39.86															42	0.0023101	0.0016678	0.00198895			42	0.00290205	0.00225847	0.00289785	0.00225593	0.00257689
	45	96816	0.002246	35.75	98086.4	0.001394	38.91															43	0.0024102	0.00179955	0.00210487			43	0.00300239	0.00239045	0.00299789	0.0023876	0.00269274
	46	96598.6	0.002378	34.83	97949.7	0.001479	37.96															44	0.0026858	0.00197935	0.00233257			44	0.00327869	0.00257059	0.00327333	0.00256729	0.00292031
	47	96368.9	0.00256	33.92	97804.8	0.001611	37.02															45	0.0029198	0.0021607	0.00254025			45	0.00351335	0.00275232	0.00350719	0.00274853	0.00312786
	48	96122.2	0.002688	33	97647.3	0.001747	36.08															46	0.0030914	0.00229245	0.00269192			46	0.00368547	0.00288436	0.00367869	0.00288021	0.00327945
	49	95863.8	0.003004	32.09	97476.7	0.001902	35.14															47	0.003328	0.00249705	0.00291253			47	0.00392283	0.00308945	0.00391515	0.00308469	0.00349992
	50	95575.9	0.003221	31.18	97291.2	0.002163	34.21															48	0.0034944	0.00270785	0.00310113			48	0.0040898	0.0033008	0.00408145	0.00329536	0.00368841
	51	95268.1	0.003463	30.28	97080.8	0.002308	33.28															49	0.0039052	0.0029481	0.00342665			49	0.00450213	0.00354174	0.00449201	0.00353547	0.00401374
	52	94938.2	0.003701	29.39	96856.8	0.002526	32.35															50	0.0041873	0.00335265	0.00376998			50	0.00478537	0.00394756	0.00477394	0.00393978	0.00435686
	53	94586.8	0.004033	28.49	96612.1	0.002795	31.44															51	0.0045019	0.0035774	0.00403965			51	0.00510135	0.0041731	0.00508836	0.0041644	0.00462638
	54	94205.4	0.004489	27.61	96342.1	0.002995	30.52															52	0.0048113	0.0039153	0.0043633			52	0.00541219	0.00451227	0.00539757	0.0045021	0.00494984
	55	93782.5	0.004868	26.73	96053.5	0.003362	29.61															53	0.0052429	0.00433225	0.00478758			53	0.00584597	0.00493094	0.00582892	0.00491881	0.00537386
	56	93325.9	0.005348	25.86	95730.5	0.003623	28.71															54	0.0058357	0.00464225	0.00523897			54	0.00644208	0.00524234	0.00642137	0.00522862	0.005825
	57	92826.8	0.005981	24.99	95383.7	0.004	27.81															55	0.0063284	0.0052111	0.00576975			55	0.00693779	0.00581401	0.00691378	0.00579714	0.00635546
	58	92271.6	0.00658	24.14	95002.2	0.004241	26.92															56	0.0069524	0.00561565	0.00628403			56	0.00756596	0.00622076	0.00753741	0.00620145	0.00686943
	59	91664.5	0.007286	23.3	94599.3	0.004695	26.04															57	0.0077753	0.0062	0.00698765			57	0.00839497	0.00680858	0.00835983	0.00678546	0.00757264
	60	90996.6	0.008077	22.47	94155.1	0.005234	25.16															58	0.008554	0.00657355	0.00756378			58	0.00918008	0.00718453	0.00913807	0.00715879	0.00814843
	61	90261.6	0.008721	21.64	93662.4	0.005719	24.29															59	0.0094718	0.00727725	0.00837453			59	0.0101062	0.00789314	0.0100553	0.00786207	0.0089587
	62	89474.5	0.009593	20.83	93126.7	0.00621	23.42															60	0.0105001	0.0081127	0.0093064			60	0.0111449	0.00873507	0.011083	0.00869703	0.00989003
	63	88616.2	0.010487	20.03	92548.4	0.006801	22.57															61	0.0113373	0.00886445	0.0101009			61	0.0119913	0.00949325	0.0119197	0.00944834	0.010684
	64	87686.9	0.011469	19.23	91919	0.007308	21.72															62	0.0124709	0.0096255	0.0110482			62	0.0131386	0.0102614	0.0130527	0.0102089	0.0116308
	65	86681.2	0.012331	18.45	91247.2	0.007988	20.87															63	0.0136331	0.0105416	0.0120873			63	0.0143162	0.0111868	0.0142142	0.0111244	0.0126693
	66	85612.3	0.013051	17.68	90518.3	0.008481	20.04															64	0.0149097	0.0113274	0.0131185			64	0.0156112	0.0119813	0.01549	0.0119098	0.0136999
	67	84495	0.014401	16.9	89750.7	0.009481	19.2															65	0.0160303	0.0123814	0.0142059			65	0.0167495	0.013048	0.01661	0.0129632	0.0147866
	68	83278.2	0.015802	16.14	88899.8	0.010672	18.38															66	0.0169663	0.0131456	0.0150559			66	0.0177012	0.013822	0.0175454	0.0137269	0.0156362
	69	81962.2	0.017813	15.39	87951	0.011647	17.58															67	0.0187213	0.0146955	0.0167084			67	0.019488	0.0153939	0.0192994	0.015276	0.0172877
	70	80502.2	0.019495	14.66	86926.7	0.013015	16.78															68	0.0205426	0.0165416	0.0185421			68	0.0213458	0.0172692	0.0211196	0.017121	0.0191203
	71	78932.8	0.02156	13.95	85795.3	0.014339	15.99															69	0.0231569	0.0180528	0.0206049			69	0.0240185	0.0188071	0.0237324	0.0186313	0.0211818
	72	77231	0.024752	13.24	84565.1	0.016116	15.22															70	0.0253435	0.0201733	0.0227584			70	0.0262595	0.0209688	0.0259177	0.0207505	0.0233341
	73	75319.4	0.026989	12.57	83202.3	0.018277	14.46															71	0.028028	0.0222255	0.0251267			71	0.0290176	0.0230654	0.0286006	0.0228015	0.025701
	74	73286.6	0.030317	11.9	81681.6	0.020312	13.72															72	0.0321776	0.0249798	0.0285787			72	0.033296	0.0258864	0.0327478	0.0255542	0.029151
	75	71064.8	0.033059	11.26	80022.6	0.022436	12.99															73	0.0350857	0.0283294	0.0317075			73	0.0363053	0.0293277	0.0356541	0.0289018	0.032278
	76	68715.4	0.036408	10.62	78227.1	0.025071	12.28															74	0.0394121	0.0314836	0.0354479			74	0.0407991	0.0325791	0.039978	0.0320542	0.0360161
	77	66213.6	0.040036	10.01	76265.9	0.027839	11.58															75	0.0429767	0.0347758	0.0388763			75	0.0445168	0.0359842	0.0435405	0.0353444	0.0394425
	78	63562.6	0.044791	9.4	74142.7	0.030916	10.9															76	0.0473304	0.0388601	0.0430952			76	0.0490764	0.0402245	0.0478916	0.0394263	0.0436589
	79	60715.6	0.049452	8.82	71850.5	0.035425	10.23															77	0.0520468	0.0431504	0.0475986			77	0.0540394	0.0446984	0.0526052	0.0437141	0.0481597
	80	57713.1	0.056456	8.25	69305.2	0.040553	9.59															78	0.0582283	0.0479198	0.053074			78	0.0605817	0.0496953	0.0587831	0.0484807	0.0536319
	81	54454.9	0.062516	7.72	66494.7	0.04564	8.97															79	0.0642876	0.0549087	0.0595982			79	0.0670364	0.0570631	0.0648388	0.0554655	0.0601522
	82	51050.5	0.071221	7.2	63459.9	0.051959	8.38															80	0.0733928	0.0628572	0.068125			80	0.0768148	0.0655088	0.0739387	0.0634092	0.0686739
	83	47414.6	0.079521	6.71	60162.6	0.058719	7.81															81	0.0812708	0.070742	0.0760064			81	0.0853531	0.0739581	0.081812	0.0712894	0.0765507
	84	43644.2	0.088508	6.25	56629.9	0.067531	7.27															82	0.0925873	0.0805364	0.0865619			82	0.0977472	0.0845542	0.0931219	0.0810781	0.0871
	85	39781.4	0.100377	5.81	52805.7	0.076003	6.76															83	0.103377	0.0910144	0.0971959			83	0.109709	0.0960154	0.103906	0.0915499	0.0977277
	86	35788.2	0.111092	5.4	48792.3	0.085465	6.27															84	0.11506	0.104673	0.109867			84	0.122825	0.111156	0.115582	0.1052	0.110391
	87	31812.4	0.123569	5.01	44622.3	0.097278	5.81															85	0.13049	0.117805	0.124147			85	0.140415	0.125931	0.131002	0.118324	0.124663
	88	27881.4	0.138366	4.65	40281.5	0.108463	5.38															86	0.14442	0.132471	0.138445			86	0.156564	0.142695	0.144924	0.132982	0.138953
	89	24023.5	0.152513	4.32	35912.4	0.12287	4.98															87	0.16064	0.150781	0.15571			87	0.175705	0.164027	0.161134	0.151281	0.156208
	90	20359.6	0.16824	4	31499.9	0.138451	4.6															88	0.179876	0.168118	0.173997			88	0.198889	0.184654	0.180359	0.168608	0.174483
	91	16934.3	0.183834	3.71	27138.7	0.152324	4.26															89	0.198267	0.190448	0.194358			89	0.221569	0.211864	0.198739	0.190925	0.194832
	92	13821.2	0.205371	3.43	23004.8	0.170413	3.94															90	0.218712	0.214599	0.216656			90	0.247401	0.24215	0.219172	0.215062	0.217117
	93	10982.7	0.227692	3.19	19084.5	0.191161	3.64															91	0.238984	0.236102	0.237543			91	0.27369	0.269911	0.239433	0.236552	0.237992
	94	8482.1	0.241665	2.98	15436.3	0.209367	3.39															92	0.266982	0.26414	0.265561			92	0.311175	0.307305	0.267414	0.264574	0.265994
	95	6432.2	0.264271	2.78	12204.4	0.226339	3.15															93	0.296	0.2963	0.29615			93	0.351566	0.351992	0.296414	0.296714	0.296564
	96	4732.4	0.278605	2.59	9442.1	0.244355	2.93															94	0.314165	0.324519	0.319342			94	0.377707	0.392919	0.314569	0.324917	0.319743
	97	3413.9	0.3058	2.4	7134.9	0.268462	2.71															95	0.343552	0.350825	0.347189			95	0.421502	0.432643	0.343939	0.351208	0.347573
	98	2369.9	0.33414	2.24	5219.4	0.292079	2.52															96	0.362187	0.37875	0.370468			96	0.450299	0.476611	0.362562	0.379116	0.370839
	99	1578.1	0.351375	2.12	3694.9	0.31758	2.36															97	0.39754	0.416116	0.406828			97	0.507323	0.538642	0.397895	0.41646	0.407177
	100	1023.6	0.381118	1.99	2521.5	0.335497	2.22															98	0.434382	0.452722	0.443552			98	0.570426	0.603388	0.434715	0.453045	0.44388
																						99	0.456788	0.492249	0.474518			99	0.610844	0.678353	0.457108	0.492548	0.474828
																						100	0.495453	0.52002	0.507737			100	0.684684	0.734601	0.495751	0.520303	0.508027
																						101	1	1	1			101	#NUM!	#NUM!	1	1	1

## Sheet: Results
		Life years	QALYs	Costs	Disc LYs	Disc QALYs	Disc Costs	ICER	iNHB		NHB
	Non-QOF	7.88059e+07	5.95623e+07	0	5.24268e+07	3.99664e+07	0	--	--		3.99664e+07
	QOF	7.94337e+07	6.02374e+07	2.58819e+10	5.27503e+07	4.03167e+07	1.72932e+10	49362.4	-226109		3.97403e+07
	delta	627750	675114	2.58819e+10	323534	350332	1.72932e+10	--	--		-226109
		NMB	-6.78327e+09
			30k	20k	13k
			-226109	-514330	-979917

## Sheet: population sizes
	Row Labels	Estimated Population 2014	Deaths			males			females					m	f
	0-4					n	mort rate	wt	n	mort rate	wt	age	pmale	pCVD	pCVD	n CVD	n no CVD
	Female	1964097	1579		0-39	16361198	58.8038	0.552093	15953281	35.6165	0.536236	0-39	0.506312	--	--	--	--
	Male	2062546	1946		40-44	2171211	177.551	0.0732654	2219295	111.387	0.074597	40-44	0.494524	0.146	0.084	503418	3.88709e+06
	5-9				45-49	2302640	257.617	0.0777003	2369887	161.442	0.0796588	45-49	0.492804	0.146	0.084	535256	4.13727e+06
	Female	1883885	143		50-54	2202455	372.63	0.0743197	2255562	251.334	0.075816	50-54	0.494044	0.146	0.084	511026	3.94699e+06
	Male	1975239	184		55-59	1897557	592.815	0.0640312	1945317	393.149	0.0653878	55-59	0.493786	0.146	0.084	440450	3.40242e+06
	10-14				60-64	1718792	959.104	0.0579989	1792797	626.005	0.0602612	60-64	0.489463	0.146	0.084	401539	3.11005e+06
	Female	1718946	137		65-69	1730893	1454.91	0.0584073	1830895	942.763	0.0615417	65-69	0.485962	0.285	0.225	905256	2.65653e+06
	Male	1803011	201		70-74	1250136	2423.82	0.0421846	1383425	1609.85	0.046501	70-74	0.474694	0.285	0.225	667559	1.966e+06
	15-19
	Female	1874761	338			age-adj rate	373.995			age-adj rate	255.633		CVD prev
	Male	1977501	615											m	f
	20-24												45-64	0.146	0.084
	Female	2118899	484										65-74	0.285	0.225
	Male	2194260	1121
	25-29
	Female	2194269	639
	Male	2196758	1398
	30-34				ages 0-74 (primary prevention i.e., QOF affects those with and w/o CVD) : NOTE: changing pCVD not really an option here
	Female	2193054	995		cell	1	2	3	4	5	6	7	8	9	10	11	12	13	14
	Male	2163141	1767		Age	5	12	17	22	27	32	37	42	47	52	57	62	67	72
	35-39				pMale	0.512035	0.511934	0.513335	0.508736	0.500283	0.496567	0.497918	0.494524	0.492804	0.494044	0.493786	0.489463	0.485962	0.474694
	Female	2005370	1367		pCVD	0	0	0	0	0	0	0	0	0	0	0	0	0	0
	Male	1988742	2389		Utility	1	1	1	1	1	1	1	1	1	1	1	1	1	1
	40-44				N	7885767	3521957	3852262	4313159	4391027	4356195	3994112	4390506	4672527	4458017	3842874	3511589	3561788	2633561
	Female	2219295	2472
	Male	2171211	3855		ages 40-74 (note whether or not population is limited to those with CVD is address in N sizes for those w/o CVD using IF statements)
	45-49				cell	1	2	3	4	5	6	7	8	9	10	11	12	13	14
	Female	2369887	3826		Age	42	47	52	57	62	67	72	42	47	52	57	62	67	72
	Male	2302640	5932		pMale	0.477019	0.475302	0.476539	0.476282	0.471969	0.465866	0.454652	0.62969	0.628084	0.629241	0.629001	0.624955	0.544934	0.533718
	50-54				pCVD	0	0	0	0	0	0	0	1	1	1	1	1	1	1
	Female	2255562	5669		Utility	1	1	1	1	1	1	1	0.796	0.796	0.796	0.796	0.796	0.796	0.796
	Male	2202455	8207		N	0	0	0	0	0	0	0	503418	535256	511026	440450	401539	905256	667559
	55-59
	Female	1945317	7648			popsize	3.9645e+06
	Male	1897557	11249
	60-64
	Female	1792797	11223			1	40-74 years only		1		1	Those with and without disease			2
	Male	1718792	16485			2	0-74 years only				2	Only those with disease
	65-69
	Female	1830895	17261
	Male	1730893	25183
	70-74				THESE VALUES ARE USED IN THE 'CELLS' SHEET
	Female	1383425	22271		cell	1	2	3	4	5	6	7	8	9	10	11	12	13	14
	Male	1250136	30301		Age	42	47	52	57	62	67	72	42	47	52	57	62	67	72
					pMale	0.477019	0.475302	0.476539	0.476282	0.471969	0.465866	0.454652	0.62969	0.628084	0.629241	0.629001	0.624955	0.544934	0.533718
	Total (0-74)	59385341	186885		pCVD	0	0	0	0	0	0	0	1	1	1	1	1	1	1
					Utility	1	1	1	1	1	1	1	0.796	0.796	0.796	0.796	0.796	0.796	0.796
					N	0	0	0	0	0	0	0	503418	535256	511026	440450	401539	905256	667559
						nocvd							cvd
					m	1.85421e+06	1.96645e+06	1.8809e+06	1.62051e+06	1.46785e+06	1.23759e+06	893847	316997	336185	321558	277043	250944	493305	356289
					f	2.03287e+06	2.17082e+06	2.06609e+06	1.78191e+06	1.6422e+06	1.41894e+06	1.07215e+06	186421	199071	189467	163407	150595	411951	311271
					pmale	0.477019	0.475302	0.476539	0.476282	0.471969	0.465866	0.454652	0.62969	0.628084	0.629241	0.629001	0.624955	0.544934	0.533718
						total check / popsize	3.9645e+06
						ref	27070862

## Sheet: pop 2014
	Source: ONS	https://www.ons.gov.uk/peoplepopulationandcommunity/populationandmigration/populationestimates/datasets/populationestimatesforukenglandandwalesscotlandandnorthernireland
					2014 population / QOF
					Male			Female
	Row Labels	Estimated Population 2014	Deaths		Age	n	Death	Age	n	Death
	0-4				ALL AGES	31793606		ALL AGES	32803146
	Female	1964097	1579		0	398997	1646	0	379368	1368
	Male	2062546	1946		1	410138	142	1	389551	82
	5-9				2	424084	72	2	403951	55
	Female	1883885	143		3	418717	56	3	398986	45
	Male	1975239	184		4	410610	30	4	392241	29
	10-14				5	406814	39	5	388490	28
	Female	1718946	137		6	410302	46	6	391280	32
	Male	1803011	201		7	397054	34	7	377729	33
	15-19				8	388063	26	8	370572	25
	Female	1874761	338		9	373006	39	9	355814	25
	Male	1977501	615		10	366463	40	10	349411	23
	20-24				11	356301	36	11	339211	17
	Female	2118899	484		12	350571	37	12	334246	16
	Male	2194260	1121		13	359210	39	13	344292	40
	25-29				14	370466	49	14	351786	41
	Female	2194269	639		15	382196	56	15	363542	48
	Male	2196758	1398		16	387348	85	16	368365	69
	30-34				17	399339	117	17	379140	62
	Female	2193054	995		18	403292	170	18	378465	77
	Male	2163141	1767		19	405326	187	19	385249	82
	35-39				20	423227	203	20	402761	77
	Female	2005370	1367		21	425645	209	21	409355	92
	Male	1988742	2389		22	439175	210	22	431579	102
	40-44				23	456389	259	23	440935	109
	Female	2219295	2472		24	449824	240	24	434269	104
	Male	2171211	3855		25	441752	212	25	435179	109
	45-49				26	444147	312	26	443113	121
	Female	2369887	3826		27	430783	281	27	437852	106
	Male	2302640	5932		28	439328	281	28	437743	154
	50-54				29	440748	312	29	440382	149
	Female	2255562	5669		30	428719	332	30	432642	154
	Male	2202455	8207		31	431951	328	31	437664	193
	55-59				32	430780	335	32	439217	184
	Female	1945317	7648		33	435537	368	33	441807	223
	Male	1897557	11249		34	436154	404	34	441724	241
	60-64				35	419401	437	35	422382	248
	Female	1792797	11223		36	391384	394	36	394082	256
	Male	1718792	16485		37	386312	436	37	387352	251
	65-69				38	392139	572	38	396798	308
	Female	1830895	17261		39	399506	550	39	404756	304
	Male	1730893	25183		40	405724	663	40	412848	398
	70-74				41	424493	723	41	430838	431
	Female	1383425	22271		42	442516	714	42	450342	492
	Male	1250136	30301		43	454033	834	43	468294	571
	Total (0-74)	59385341	186885		44	444445	921	44	456973	580
					45	455317	1040	45	469255	668
					46	455778	1100	46	469484	705
					47	464071	1166	47	474129	755
					48	461610	1244	48	476499	827
					49	465864	1382	49	480520	871
					50	461541	1440	50	475802	1037
					51	453132	1580	51	465288	1082
					52	444765	1640	52	454042	1149
					53	430028	1706	53	438923	1174
					54	412989	1841	54	421507	1227
					55	403877	1963	55	412983	1372
					56	394739	2020	56	403713	1439
					57	380158	2224	57	389635	1573
					58	366613	2443	58	375852	1588
					59	352170	2599	59	363134	1676
					60	351859	2770	60	364896	1925
					61	347724	3012	61	360037	2051
					62	336380	3247	62	351210	2170
					63	338723	3518	63	354230	2365
					64	344106	3938	64	362424	2712
					65	353019	4368	65	370569	2938
					66	370692	4841	66	390854	3261
					67	401134	5605	67	422532	3768
					68	308634	5010	68	327926	3578
					69	297414	5359	69	319014	3716
					70	296179	5754	70	317850	4105
					71	273379	5915	71	298903	4300
					72	242111	6034	72	269362	4385
					73	216089	5858	73	244678	4446
					74	222378	6740	74	252632	5035
					sum	29634882	110833		29750459	76052
						total
						n	59385341
						death	186885

[truncated: 5 more sheets: Calc QOF Rates, CVD prev and nonfatal effects, 2way, 2way_base, PSA]
